# Supplementary material for: Morphological and Transcriptomic Analyses Reveal the Involvement of Key Metabolic Pathways in Male Sterility in Chimonanthus praecox (L.) Genotypes
Source: Plants (Basel). 2024 Sep 13;13(18):2571. doi: 10.3390/plants13182571 (PMC11435207; doi:10.3390/plants13182571)
Supplement: Supplementary file 1 [file plants-13-02571-s001.zip]

Archive with 10 entries (10 files):
- Figure S1. Results of classification of expression patterns of genes. The sequence analysis software was used Mfuzz-2.6.0, which is based on a loose clustering algorithm.png
- Figure S2. Heatmap of differential gene expression in starch and sucrose metabolism pathways (ko00500).png
- Table S1. Clean reads quality statistics..xlsx
- Table S2. Comparative analysis of reference genomes..xlsx
- Table S3. Reference gene sequence alignment..xlsx
- Table S4. Transcript length distribution of known genes..xlsx
- Table S5. The expression levels of genes in starch and sucrose metabolism pathway of C.praecox (FPKM)..xlsx
- Table S6. The expression levels of genes in plant hormone signal transduction pathway of C.praecox (FPKM)..xlsx
- Table S7. Information of plant materials..xlsx
- Table S8. Information of qPCR primer sequences..xlsx
