# Supplementary material for: Morphological and Transcriptomic Analyses Reveal the Involvement of Key Metabolic Pathways in Male Sterility in Chimonanthus praecox (L.) Genotypes
Source: Plants (Basel). 2024 Sep 13;13(18):2571. doi: 10.3390/plants13182571 (PMC11435207; doi:10.3390/plants13182571)
Supplement: Supplementary file 1 [file plants-13-02571-s001.zip › Table S1. Clean reads quality statistics..xlsx]

## Sheet: Sheet1
Table S1. Clean reads quality statistics.
Sample	Total Raw Reads (M)	Total Clean Reads (M)	Total Clean Bases(Gb)	Clean Reads Q20(%)	Clean Reads Q30(%)	Clean Reads Ratio(%)
B1	45.76	44.15	6.62	97.64	93.09	96.48
B2	45.44	44.04	6.61	97.46	92.73	96.92
B3	45.12	44.13	6.62	97.45	92.52	97.81
BCK1	45.44	44.3	6.64	97.23	91.98	97.49
BCK2	45.44	44.18	6.63	97.53	92.84	97.23
BCK3	45.12	44.07	6.61	97.47	92.6	97.67
N1	45.44	44.22	6.63	97.66	93.29	97.32
N2	45.76	44.27	6.64	97.56	93.01	96.74
N3	45.12	44.13	6.62	97.35	92.56	97.81
