# Supplementary material for: Morphological and Transcriptomic Analyses Reveal the Involvement of Key Metabolic Pathways in Male Sterility in Chimonanthus praecox (L.) Genotypes
Source: Plants (Basel). 2024 Sep 13;13(18):2571. doi: 10.3390/plants13182571 (PMC11435207; doi:10.3390/plants13182571)
Supplement: Supplementary file 1 [file plants-13-02571-s001.zip › Table S2. Comparative analysis of reference genomes..xlsx]

## Sheet: Sheet1
Table S2. Comparative analysis of reference genomes.
Sample	Total Clean Reads (M)	Total Mapping(%)	Uniquely Mapping(%)
B1	44.15	97.97	95.6
B2	44.04	97.87	95.51
B3	44.13	98.06	95.68
N1	44.22	97.91	95.31
N2	44.27	97.89	95.28
N3	44.13	97.77	95.2
BCK1	44.3	97.88	95.27
BCK2	44.18	97.73	95.12
BCK3	44.07	97.86	95.27
Average value	44.1656	97.8822	95.36
