# Supplementary material for: Morphological and Transcriptomic Analyses Reveal the Involvement of Key Metabolic Pathways in Male Sterility in Chimonanthus praecox (L.) Genotypes
Source: Plants (Basel). 2024 Sep 13;13(18):2571. doi: 10.3390/plants13182571 (PMC11435207; doi:10.3390/plants13182571)
Supplement: Supplementary file 1 [file plants-13-02571-s001.zip › Table S3. Reference gene sequence alignment..xlsx]

## Sheet: Sheet1
Table S3. Reference gene sequence alignment.
Sample	Total Clean Reads (M)	Total Mapping(%)	Uniquely Mapping(%)
B1	44.15	62.24	37.44
B2	44.04	62.37	37.47
B3	44.13	61.54	37.15
N1	44.22	63.27	38.17
N2	44.27	63.29	38.16
N3	44.13	62.32	37.72
BCK1	44.3	61.1	37.37
BCK2	44.18	62.22	37.74
BCK3	44.07	61.88	37.67
Average value	44.1656	62.2478	37.6544
