# Supplementary material for: Morphological and Transcriptomic Analyses Reveal the Involvement of Key Metabolic Pathways in Male Sterility in Chimonanthus praecox (L.) Genotypes
Source: Plants (Basel). 2024 Sep 13;13(18):2571. doi: 10.3390/plants13182571 (PMC11435207; doi:10.3390/plants13182571)
Supplement: Supplementary file 1 [file plants-13-02571-s001.zip › Table S4. Transcript length distribution of known genes..xlsx]

## Sheet: Sheet1
Table S4. Transcript length distribution of known genes.
Sequence Size(nt)	Transcript Number
0-500	5409
500-1000	6641
1000-1500	5787
1500-2000	3475
2000-2500	1819
2500-3000	1000
3000-3500	632
3500-4000	278
4000-4500	154
4500-5000	90
5000-5500	59
5500-6000	52
6000-6500	33
6500-7000	24
7000-7500	12
7500-8000	11
8000-8500	9
8500-9000	2
9000-9500	2
9500-10000	4
10000+	16
