# Supplementary material for: Morphological and Transcriptomic Analyses Reveal the Involvement of Key Metabolic Pathways in Male Sterility in Chimonanthus praecox (L.) Genotypes
Source: Plants (Basel). 2024 Sep 13;13(18):2571. doi: 10.3390/plants13182571 (PMC11435207; doi:10.3390/plants13182571)
Supplement: Supplementary file 1 [file plants-13-02571-s001.zip › Table S5. The expression levels of genes in starch and sucrose metabolism pathway of C.praecox (FPKM)..xlsx]

## Sheet: Sheet1
Table S5. The expression levels of genes in starch and sucrose metabolism pathway of C.praecox (FPKM).
Gene ID	B1 FPKM	B2 FPKM	B3 FPKM	N1 FPKM	N2 FPKM	N3 FPKM	BCK1 FPKM	BCK2 FPKM	BCK3 FPKM
Cpra01G01722	0.57	0.74	0.53	39.67	39.9	47.45	28.89	28.74	27.85
Cpra01G02499	74.4	69.51	70.74	49.25	48.88	47.29	53.46	52.79	52.74
Cpra01G02553	62.32	60.24	62.25	41.44	42.84	41.54	27.38	29.65	26.41
Cpra02G00008	108.85	113.82	113.17	83.75	86	82.42	37.56	41.21	40.2
Cpra02G00421	76.19	76.18	81.15	82.02	84.93	85.67	92.25	99.61	91.08
Cpra02G00549	1.92	2.35	1.72	12.14	11.77	13.12	24.66	22.37	24.57
Cpra02G01620	0.2	0	0.21	4.07	3.74	3.91	1.11	1.82	1.16
Cpra03G01195	101.42	100.03	99.14	80.44	84	85.87	67.93	64.41	67.16
Cpra03G01542	53.95	56.35	54.09	93.37	94.61	95.03	158.25	158.67	159.13
Cpra03G02177	9.54	9.37	8.5	10.8	10.68	10.59	14.21	14.95	14.2
Cpra04G02232	19.46	18.5	19.84	12.02	12.34	12.67	10.31	9.39	9.8
Cpra05G00390	7.58	7.57	8.22	12.52	11.37	11.98	15.21	15.76	15.15
Cpra05G00503	224.53	230.45	216.87	171.33	183.67	164.46	142.33	145.2	150.04
Cpra05G02266	52.13	51	49.23	42.57	42.17	40.85	34.69	35.01	32.83
Cpra06G01694	58.15	54.38	60.48	38.22	37.47	41.42	47.09	45.54	48.56
Cpra06G02244	7.47	9.48	8.7	64.08	63.86	62.59	46.73	52.51	46.92
Cpra07G00459	33.41	31.47	33.34	47.99	47.03	47.42	48.17	51.49	50.68
Cpra07G00780	5.54	5.6	5.19	9.05	11.12	11.11	14.76	16.18	16.39
Cpra07G01084	227.16	231.06	225.71	195.08	193.82	196.82	167.15	173.31	174.73
Cpra09G02210	30.78	29.29	29.68	24.4	24.3	24.4	17.55	17.96	19.08
Cpra10G00232	14.98	15.19	14.46	8.58	10.11	8.45	3.53	3.57	3.76
Cpra10G00233	8.37	7.84	5.94	4.42	3.68	4.57	1.72	2.51	2.47
Cpra11G00490	13.63	14.76	13.91	2	2.73	2.63	5.23	4.31	5.96
Cpra11G00536	4.35	3.85	4.35	503.06	516.31	523.1	389.37	380.61	394.86
Cpra11G00846	0.8	0.4	0.88	16.5	17.5	17.29	11.39	14.88	12.92
Cpra11G01253	12.98	14.01	14.42	8.14	8.53	8.4	6.11	6.34	5.83
XLOC_000760	13.58	14.92	14.86	16.57	17.38	16.27	20.61	20.43	19.02
XLOC_002524	0.3	0	0.1	15.18	13.9	14.51	7.11	7.32	6.32
XLOC_003120	4.23	3.91	4.19	4.81	4.98	5.45	6.77	6.54	6.57
XLOC_007072	5.27	6.26	6.29	16.45	15.37	15.67	37.25	35.13	34.91
XLOC_007543	16.45	19.46	18.29	21.75	21.33	21.67	28.1	25.87	30.49
XLOC_008047	15.98	13.95	16.84	1.02	1.33	1.68	7.4	5.71	5.18
XLOC_011771	1.34	0.71	1.18	89.09	91.42	91.45	80.11	72.17	77.95
XLOC_011783	138	130.73	131.06	164.82	159.07	169.03	183.2	174.75	176.09
XLOC_013134	0	0.04	0	0.4	0.58	0.93	2.59	2.46	2.43
XLOC_013619	353.54	349.34	360.94	275.18	282.66	274.71	289.37	282.43	282.25
XLOC_014204	5.93	7.05	7.23	20.35	21.09	21.14	12.79	13.32	14.05
XLOC_015301	2.92	2.48	2.77	7.73	7.72	7.86	9.64	10.3	10.79
XLOC_016854	1.07	1.19	0.78	111.93	107.11	109.15	68.8	73.79	74.31
XLOC_019282	16.68	15.87	17.09	16.63	18.46	18.46	20.73	19.59	21.74
XLOC_020432	92.24	93.52	98.69	116.33	108.71	107.11	111.79	110.83	115.04
XLOC_020951	3.82	3.87	3.25	235.66	230.29	228.93	200.21	198.39	194.05
XLOC_022056	29.18	30.11	29.62	23.88	24.89	23.54	18.7	16.59	17.33
XLOC_023675	54.82	52.84	56.51	110.5	109.55	109.35	116.92	117.1	115.22
XLOC_024677	121.66	118.28	126.15	91.11	91.05	97.97	32.3	29.65	34.04
