# Supplementary material for: Morphological and Transcriptomic Analyses Reveal the Involvement of Key Metabolic Pathways in Male Sterility in Chimonanthus praecox (L.) Genotypes
Source: Plants (Basel). 2024 Sep 13;13(18):2571. doi: 10.3390/plants13182571 (PMC11435207; doi:10.3390/plants13182571)
Supplement: Supplementary file 1 [file plants-13-02571-s001.zip › Table S6. The expression levels of genes in plant hormone signal transduction pathway of C.praecox (FPKM)..xlsx]

## Sheet: Sheet1
Table S6. The expression levels of genes in plant hormone signal transduction pathway of C.praecox (FPKM).
Gene ID	B1 FPKM	B2 FPKM	B3 FPKM	N1 FPKM	N2 FPKM	N3 FPKM	BCK1 FPKM	BCK2 FPKM	BCK3 FPKM
Cpra01G00386	88.84	91.81	93.89	68.66	68.8	67.87	75.5	78.64	78.36
Cpra01G00685	15.57	14.74	15.73	11.78	11.62	12.32	6.31	6.44	6.15
Cpra01G00811	30.16	24.45	28.24	29.67	34.12	29.53	36.49	39.99	38.63
Cpra01G01687	3.66	3.21	2.1	340.65	350.96	340.17	277.62	247.05	264.03
Cpra01G02029	30.51	29.72	33.33	44.62	42.1	41.48	34.99	36.26	35
Cpra01G02410	2.77	2.87	3.41	0.97	0.68	0.75	1.43	1.49	1.81
Cpra02G00027	77.4	78.64	79.99	141.04	131.64	137.95	224.64	233.1	235.34
Cpra02G01699	15.23	14.82	17.68	26.05	23.83	24.86	21.14	18.04	20.14
Cpra03G00491	109.34	109.17	112.67	84.01	89.72	88.04	60.59	63.66	63.65
Cpra03G00826	33.09	32.09	32.46	21.81	23.33	22.21	24.61	26.02	25.83
Cpra03G01090	46.02	44.98	40.87	30.23	31.69	32.64	23.93	27.02	25.62
Cpra03G01489	72.25	87.18	74.99	84.27	95.59	86.39	106.79	98	105.9
Cpra03G01715	34.76	33.87	37.61	23.57	23	22.37	13.97	15.53	15.33
Cpra03G01816	68.91	55.86	63.45	30.8	32.97	37.22	41.32	45.97	42.68
Cpra04G00465	34.34	30.61	33.64	26.92	23.12	26.66	16.77	17.34	17.05
Cpra04G01809	30.68	24.8	29.86	37.8	35.93	36.99	47.12	49.09	49.07
Cpra05G01489	10.91	11.43	11.12	4.81	5.44	6.16	7.04	7.75	7.45
Cpra05G01590	22.21	22.88	21.75	15.63	16.62	16	12.33	13.56	11.69
Cpra06G00257	62.82	63.05	72.57	41.81	42.96	42.32	45.67	46.51	48.68
Cpra06G00273	17.86	17.68	17.44	5.98	5.79	5.06	13.04	13.18	12.85
Cpra06G00314	172.51	174.89	196.11	222.39	209.09	214.68	292.88	285.39	290.65
Cpra06G01007	110.1	112.29	120.53	42.96	42.38	39.85	86.75	90.14	84.79
Cpra07G00155	94.88	89.4	90.98	138.79	144.63	141.66	125.36	123.65	124.22
Cpra07G00738	43.17	42.41	43.93	31.18	32.68	32.71	19.99	19.23	17.93
Cpra07G01043	62.86	62.27	60.92	92.8	89.83	83.37	107.52	118.7	111.44
Cpra07G01618	0.4	0.89	0.92	33.53	32.17	29.86	17.12	19.68	18.08
Cpra07G01907	11.5	9.72	9.98	3.27	3.51	2.78	6.02	7.3	7.36
Cpra08G00827	437.45	457.56	442.74	365.38	382.64	369.36	279.63	292.12	288.56
Cpra09G01335	10.58	10.28	10.72	7.68	7.73	8.17	1.94	2	2.39
Cpra09G01698	27.18	29.69	27.81	22.94	20.41	20.84	23.32	22.83	22.24
Cpra10G00260	7.85	6.21	6.25	5.13	4.34	4.53	0	0	0
Cpra10G01981	481.95	494.99	462.88	343.59	351.83	338.74	364.2	365.04	387.66
XLOC_002282	126.86	127	130.14	91.8	89.04	89.89	60.61	60.23	65.52
XLOC_003551	0.76	0.51	0.64	2.38	2.65	2.04	4.21	4.47	4.36
XLOC_004210	41.94	42.1	42.53	29.31	30.88	34.7	22.3	23.49	22.48
XLOC_004582	16.07	18.2	17.61	24.15	24.6	25.09	19.45	21.51	18.92
XLOC_004823	34.68	34.34	37.41	28.32	24.47	24.85	22.69	20.63	20.34
XLOC_007064	1.22	1.67	1.14	2.41	1.72	2.11	4.11	4.82	5.03
XLOC_007303	71.32	66.59	72.27	28.38	28.85	27.03	37.32	34.16	34.78
XLOC_007880	209.94	205.52	203.35	114.83	115.59	118.22	127.53	117.39	117.21
XLOC_009462	88.98	90.69	96.6	74.2	76.52	74.89	77.23	76.92	79.96
XLOC_009528	8.71	7.89	8.78	5.83	5.2	5.14	6.21	6.42	6.17
XLOC_014468	40.88	41.68	41.45	24.95	25.51	23.37	30.06	31.56	30.5
XLOC_016598	6.88	7.11	8.43	1.91	1.7	1.88	3.77	3.18	2.82
XLOC_017235	21.31	23.1	22.65	29.55	31.43	32.12	36.22	34.03	35.2
XLOC_018163	26.14	28.06	27.65	23.91	22.56	22.93	14.79	15.3	15.78
XLOC_018286	79.94	81.54	79.55	57.05	64.23	64.96	47.81	50.45	46.36
XLOC_020683	3.48	3.12	3.61	6.42	4.14	5.02	10.95	8.17	8.93
XLOC_023499	5.9	5.55	4.82	2.7	2.6	3.05	3.51	3.3	3.47
XLOC_024732	14.7	14.68	14.75	23.32	22.06	22.16	17.78	17.06	17.41
