# Supplementary material for: Morphological and Transcriptomic Analyses Reveal the Involvement of Key Metabolic Pathways in Male Sterility in Chimonanthus praecox (L.) Genotypes
Source: Plants (Basel). 2024 Sep 13;13(18):2571. doi: 10.3390/plants13182571 (PMC11435207; doi:10.3390/plants13182571)
Supplement: Supplementary file 1 [file plants-13-02571-s001.zip › Table S7. Information of plant materials..xlsx]

## Sheet: Sheet1
Table S7. Information of plant materials.
No.	Individuals	Species name	Voucher No.	Origin collection location	Longitude and latitude	Material class
1	CP-MS	C.praecox	2023_S00MS	Beibei District, Chongqing City	N 29.766683 E 106.374561	cultivated
2	CP-N	C.praecox	2023_S00N	Beibei District, Chongqing City	N 29.766683 E 106.374561	cultivated
