# Supplementary material for: Morphological and Transcriptomic Analyses Reveal the Involvement of Key Metabolic Pathways in Male Sterility in Chimonanthus praecox (L.) Genotypes
Source: Plants (Basel). 2024 Sep 13;13(18):2571. doi: 10.3390/plants13182571 (PMC11435207; doi:10.3390/plants13182571)
Supplement: Supplementary file 1 [file plants-13-02571-s001.zip › Table S8. Information of qPCR primer sequences..xlsx]

## Sheet: Sheet1
Table S8. Information of qPCR primer sequences.
Gene ID	F 5'-3'	R 5'-3'	Pathway
Cpra01G01687	CTCATCTTTAGCAAGAACCAC	TCTTCGGCCAAGCTAACATG	ko00500
Cpra02G00027	GAGCGGTTTTGGAATTACGC	ATCTCCAGCACCACCTGTTT	ko00500
Cpra08G00827	GGAAGAACTGAGAGAAGG	CACTTGATCTTTGGATCCATC	ko00500
XLOC_007880	GATATCAGAATCTCTCCCCAC	TCCATGCTCCCAATTTCTTC	ko00500
Cpra02G00008	AAGCTAGAGAGACCCACTTC	CCCAGATCTCTGAGCTTCAAA	ko00500
Cpra02G00549	GGATCTTCTTTCTCGACCTG	GATGAGAAGAAGTAGCGACT	ko00500
Cpra11G00536	CTATCTTCTTCTCCCCATTTG	ATGGATTTCACAAGCGCATC	ko00500
XLOC_011783	TGGTGATAGCTCTCTCAGTC	GAATCTAAGCAACGAGAGGTTC	ko04075
XLOC_013619	CGAGCTTTAAGCTTGGGAGA	GATTCCCTTCCCTTGGCTTA	ko04075
XLOC_020951	CCTCTTCCTTCCATCACCTT	ACCGTAGTTGACACCAATGG	ko04075
XLOC_024677	CTGAAGAGGGAATGAGGATG	TATTCGCCACTCGCCCATAG	ko04075
Cp18S	CTTTGCCTGATGATGGGATT	GCAAAAGGTCACCATCCACT	Reference gene
CpRPL	AAGATTGTACCAAGTGGTTGC	TGCTCTACAGGGTTCATAGC	Reference gene
